# Supplementary material for: Users’ continuance intention towards an AI painting application: An extended expectation confirmation model
Source: PLoS One. 2024 May 15;19(5):e0301821. doi: 10.1371/journal.pone.0301821 (PMC11095712; doi:10.1371/journal.pone.0301821)
Supplement: S1 Dataset — (XLS) [file pone.0301821.s001.xls]

## Sheet: 最终数据
index	totalseconds	Q1	Q2	Q3	Q4	Q5	Q6	Q7	PEOU1	PEOU2	PEOU3	PU1	PU2	PU3	PE1	PE2	PE3	SI1	SI2	SI3	PEX1	PEX2	PEX3	SAT1	SAT2	SAT3	CITU1	CITU2	CITU3	HAB1	HAB2	HAB3	HAB4	FLO1	FLO2	FLO3	CON1	CON2	CON3	PI1	PI2	PI3	PI4
1	214	2	2	1	4	1	1	1	5	2	5	2	3	2	2	4	4	1	1	1	2	2	4	4	2	3	4	2	1	1	1	1	1	2	2	2	4	3	2	4	4	2	4
2	235	2	3	2	4	4	1	4	4	5	3	5	4	5	4	5	3	2	1	3	4	5	5	5	4	5	5	2	2	3	2	2	3	2	4	5	4	5	4	5	5	2	4
3	198	1	2	1	2	1	1	3	5	5	5	4	4	4	3	4	4	3	3	3	4	4	4	4	4	4	2	2	2	2	2	2	3	2	2	4	2	4	2	5	5	4	4
4	140	2	2	1	2	2	2	3	3	4	4	2	2	2	2	2	2	3	2	2	2	2	2	3	3	3	2	2	2	1	1	1	1	1	1	1	3	2	2	1	2	3	3
5	210	2	2	2	2	2	1	3	5	5	5	3	3	3	2	2	3	2	2	2	3	3	3	3	3	3	2	2	2	2	2	2	2	2	2	3	3	3	3	3	3	2	3
6	171	2	4	3	1	2	2	2	4	4	4	4	4	4	4	4	4	4	4	4	4	4	4	4	4	4	4	4	4	4	4	4	4	2	2	2	4	4	4	4	4	4	4
7	168	1	3	4	3	4	1	4	4	4	3	4	2	4	3	4	4	3	3	3	3	3	3	4	4	4	4	4	4	2	2	2	2	1	1	1	4	4	4	4	4	4	4
8	137	2	2	2	3	2	1	3	5	5	5	5	3	3	4	5	5	3	3	3	5	4	5	5	5	4	5	4	4	4	3	4	4	2	5	5	5	5	4	5	5	4	5
9	147	1	2	1	3	1	1	2	4	4	3	4	3	4	4	3	4	4	4	4	4	3	4	4	5	4	4	5	4	4	3	4	3	4	3	4	5	4	4	3	4	5	4
10	155	1	2	2	2	2	2	3	4	4	2	3	4	3	2	2	2	2	2	2	3	3	3	2	2	2	2	2	1	2	1	1	1	4	4	3	2	2	2	3	3	2	4
11	381	2	2	1	2	2	1	4	5	5	4	2	1	1	2	2	2	3	2	2	2	2	2	3	2	2	2	2	2	1	1	1	1	1	1	1	2	2	2	5	5	5	5
14	90	2	2	1	2	2	1	3	4	4	4	4	4	5	4	5	5	4	4	4	4	5	5	4	4	4	4	3	3	4	3	3	4	3	3	3	4	4	4	4	4	4	4
17	106	2	2	1	2	1	2	2	4	3	3	4	4	4	3	4	4	3	3	3	4	4	3	4	4	4	4	3	3	3	3	3	3	4	4	4	4	4	4	4	4	3	4
18	140	1	2	1	2	2	2	5	5	4	4	4	1	2	3	2	2	1	1	1	1	1	1	3	3	3	4	3	2	1	1	1	1	1	1	1	2	2	4	5	5	2	4
23	281	2	3	1	4	3	1	3	4	4	4	3	3	4	2	5	5	4	4	4	4	5	4	4	4	4	4	4	4	2	2	2	2	2	2	2	4	5	4	4	4	3	5
24	125	2	3	3	2	4	1	4	5	5	5	2	1	4	1	1	1	1	1	1	1	1	4	3	3	3	2	1	1	1	1	1	1	1	1	1	3	4	3	4	4	3	4
27	102	2	2	1	3	1	2	3	3	4	4	2	3	1	1	2	2	4	4	5	2	1	3	3	4	4	4	4	5	3	4	3	4	5	4	5	5	5	5	4	4	5	5
28	140	2	3	1	4	1	2	3	4	4	5	4	3	5	4	3	5	4	3	4	5	4	3	5	4	4	5	4	5	4	3	5	4	4	5	4	5	5	5	5	5	4	5
29	209	1	2	1	4	3	2	2	5	5	4	4	4	5	4	5	5	3	4	3	4	3	4	3	3	4	4	3	3	2	3	3	2	4	4	4	4	4	3	5	5	4	4
31	413	2	2	1	3	1	2	3	4	4	4	5	5	5	4	4	3	4	4	4	5	5	4	4	4	5	5	4	5	4	4	4	4	4	5	5	4	5	5	4	4	3	4
32	433	2	3	5	3	3	1	3	4	4	5	4	2	3	2	2	3	2	2	1	2	3	2	2	3	3	2	2	2	2	1	1	2	4	4	4	2	2	2	2	2	2	4
35	176	1	2	1	3	1	1	3	5	5	5	3	2	3	2	2	4	2	2	3	3	3	4	2	3	3	2	3	3	2	2	3	2	2	2	2	3	3	3	4	4	2	4
41	100	1	2	1	2	1	2	3	4	4	4	3	3	3	3	4	4	3	3	3	2	2	2	4	4	4	4	4	4	2	2	2	2	2	2	2	4	4	4	4	4	4	4
44	157	2	2	1	2	1	1	3	3	2	2	3	4	2	2	3	3	3	2	3	4	3	4	2	3	3	3	4	3	3	4	3	3	3	2	3	3	4	3	3	4	3	2
45	192	2	3	2	4	1	1	3	4	2	3	4	4	3	4	4	4	3	3	3	4	4	4	4	4	4	4	4	3	2	2	2	3	2	4	4	4	4	3	4	4	3	4
46	399	2	2	1	3	1	1	4	4	4	4	4	4	4	2	3	3	2	2	2	3	3	3	3	3	3	2	2	2	2	2	2	2	2	2	2	2	2	2	2	3	2	2
47	170	2	2	1	2	1	1	3	4	4	4	3	2	4	2	4	2	2	2	2	2	2	4	4	4	4	4	2	2	2	2	2	2	2	2	2	2	4	4	4	3	2	3
49	318	2	3	5	3	3	1	2	4	4	4	4	4	4	3	4	3	3	4	4	4	4	4	4	4	4	4	4	4	2	2	3	3	2	4	4	4	4	4	5	4	3	4
50	218	2	2	2	2	2	1	4	5	5	5	5	5	5	5	5	5	5	5	5	5	4	4	5	5	5	4	5	5	4	4	4	4	2	3	4	5	5	5	4	4	4	4
51	147	2	2	2	2	2	1	3	5	4	5	3	3	3	3	4	4	3	3	3	4	4	4	4	4	4	5	3	4	2	3	2	2	2	3	2	5	4	4	4	4	4	4
54	123	2	2	5	4	4	2	3	3	4	3	3	4	4	4	4	4	3	4	4	3	3	3	3	3	4	4	4	4	4	4	4	4	3	3	3	3	3	3	4	3	4	3
56	127	2	3	2	2	2	2	3	3	3	3	3	4	4	2	3	3	3	3	3	4	3	3	3	3	3	3	3	3	3	3	3	3	3	3	3	3	3	3	4	3	3	4
57	325	2	2	2	3	4	1	3	5	4	4	4	3	3	3	3	3	3	3	3	3	3	3	3	3	3	3	3	2	2	2	1	1	3	3	2	2	3	3	3	4	2	3
58	397	2	2	2	3	2	2	3	4	5	5	3	3	2	5	5	5	4	2	1	5	3	3	2	3	3	3	3	3	2	3	3	3	4	4	4	5	5	5	3	3	3	3
59	152	2	3	2	3	2	1	3	4	5	4	2	2	2	2	2	4	2	3	2	1	1	1	2	2	1	1	2	3	2	2	2	1	1	1	2	2	3	1	2	2	1	4
61	93	1	3	5	4	1	2	1	1	2	2	1	1	2	1	2	2	2	3	2	1	1	1	4	3	4	4	4	3	1	2	3	2	2	2	2	1	2	1	2	3	3	2
62	135	2	2	1	3	2	1	2	4	4	4	4	4	4	4	4	4	4	2	2	4	4	4	2	2	4	2	2	2	3	2	2	2	2	2	2	4	4	4	4	4	2	2
64	225	2	2	3	2	3	1	3	3	3	4	2	4	2	2	4	2	2	2	2	4	2	4	3	3	3	2	2	2	2	2	1	2	4	3	2	2	3	3	3	3	2	3
72	204	1	2	1	2	1	2	5	1	1	1	1	1	1	1	1	1	1	1	1	1	1	1	1	1	1	1	1	1	1	1	1	1	1	1	1	1	1	1	1	1	1	1
74	229	2	2	1	2	2	1	3	4	3	3	4	3	3	3	3	3	3	3	3	3	3	3	3	3	3	4	2	3	2	2	2	2	1	1	1	2	2	3	4	4	2	3
78	242	2	2	2	3	3	1	3	5	5	5	4	3	3	3	4	4	3	3	3	3	3	4	3	3	3	3	3	3	2	2	2	2	1	1	2	3	4	3	3	3	2	3
85	147	2	2	1	2	1	1	4	5	5	5	4	4	4	4	4	4	1	4	4	4	4	4	5	5	5	4	3	3	2	2	2	2	2	2	2	5	5	5	2	2	2	2
86	231	2	2	1	2	1	2	3	4	4	4	4	4	4	4	4	4	3	3	4	4	4	4	4	4	4	3	2	3	2	2	2	3	2	2	3	4	4	4	3	4	2	3
90	265	1	2	3	3	3	1	4	4	4	3	2	3	3	4	4	3	3	3	3	4	4	3	2	2	2	3	3	1	2	1	1	1	2	4	4	2	3	2	3	3	1	3
92	118	2	2	1	3	1	2	3	3	3	2	3	3	3	3	3	3	2	2	3	3	3	3	3	3	3	3	3	3	2	2	2	2	3	3	3	4	4	3	4	4	2	4
96	115	1	1	1	2	4	1	3	3	2	3	4	5	3	4	3	2	4	4	3	4	3	3	4	2	4	2	4	2	3	4	2	3	4	3	3	2	3	4	4	5	4	3
98	144	2	2	1	2	2	1	4	4	4	4	4	4	4	4	4	4	3	3	3	3	3	3	4	4	4	4	4	4	3	2	2	2	1	1	3	3	3	3	4	4	3	4
104	149	2	2	1	2	1	1	5	5	5	5	5	5	5	5	5	5	5	4	4	5	5	5	5	5	5	5	5	5	4	5	5	5	3	3	3	5	5	5	5	5	5	5
105	190	2	1	1	2	1	2	4	4	4	4	4	4	4	4	4	4	4	4	4	4	4	4	3	3	3	4	4	4	3	3	3	3	2	2	2	4	4	4	4	4	4	4
106	167	2	2	1	2	1	2	3	4	4	4	4	4	3	3	3	3	3	3	3	4	4	4	4	3	3	4	4	3	3	3	3	3	2	3	3	3	4	3	3	4	3	4
107	292	1	2	1	2	1	2	3	4	3	4	3	4	3	2	4	3	4	2	2	2	3	4	3	3	3	2	2	2	2	1	1	1	2	3	4	3	3	3	4	4	3	4
110	210	1	2	1	2	1	1	4	4	4	5	5	5	5	5	5	5	5	4	5	4	4	5	4	5	5	3	3	4	5	4	4	5	2	3	5	5	4	4	4	5	3	5
114	246	2	2	1	2	1	1	1	3	3	3	3	3	3	3	3	3	2	2	2	3	3	3	3	3	3	3	3	3	2	2	2	2	2	2	3	3	3	3	3	3	3	3
115	218	2	2	1	1	1	1	3	3	3	3	4	4	4	4	3	3	4	3	3	4	3	4	4	4	4	4	3	4	4	3	4	3	4	3	4	4	4	4	4	3	4	4
116	290	1	2	1	2	1	2	3	3	3	3	3	3	3	3	3	3	3	3	2	3	3	3	3	3	3	3	3	3	2	2	2	2	2	2	2	3	2	2	3	3	2	3
118	137	1	2	1	2	1	1	3	5	5	5	4	4	4	4	4	4	3	3	3	4	4	4	4	4	4	4	3	3	2	2	2	2	2	2	2	3	3	3	3	3	3	3
119	172	2	2	1	2	2	1	2	4	4	4	3	3	3	3	4	4	3	3	3	3	3	3	3	3	3	3	3	3	3	3	3	3	4	3	3	3	4	4	4	4	2	4
121	188	2	2	1	2	1	2	3	4	4	4	3	3	3	3	4	3	3	2	2	4	4	4	3	3	3	2	2	2	3	2	2	3	2	2	3	3	3	2	4	4	3	3
122	140	2	2	1	2	1	1	4	4	4	4	3	3	3	1	2	1	1	1	1	3	3	2	1	2	1	1	1	1	1	1	1	1	2	2	1	3	2	2	3	2	2	3
123	225	2	2	1	3	1	2	3	4	4	4	2	4	2	2	2	2	4	4	4	2	2	4	2	2	2	2	2	2	2	2	2	2	2	2	2	2	2	2	2	2	2	2
124	246	2	2	1	2	1	1	4	5	5	5	5	4	5	5	5	4	5	5	5	5	4	4	4	4	5	3	5	3	5	5	4	4	2	4	4	4	4	4	4	4	4	4
125	404	1	2	1	2	1	2	3	4	2	2	3	4	4	3	4	4	3	3	3	3	3	3	4	3	3	3	3	3	3	2	2	3	2	3	3	3	3	3	3	3	3	3
126	208	2	2	1	2	1	2	1	2	2	2	2	2	2	2	2	2	2	2	2	2	2	2	3	3	3	2	2	2	2	2	2	2	2	2	2	2	2	2	2	2	2	2
127	188	2	2	1	2	1	1	4	5	5	4	4	4	4	3	3	3	3	3	3	3	3	3	3	2	2	3	3	2	3	3	2	2	2	2	3	2	3	3	4	4	2	4
128	378	1	2	1	2	4	1	4	4	4	2	3	3	3	3	3	3	2	2	2	3	3	3	3	3	3	3	3	3	2	2	2	2	3	2	3	2	3	3	4	4	3	4
129	202	2	2	1	2	1	1	3	4	4	4	4	4	4	4	4	4	4	4	4	4	4	4	4	4	4	4	4	4	4	4	4	4	4	4	4	4	4	4	4	4	4	4
130	269	2	2	1	2	1	2	3	4	4	4	4	4	4	4	4	4	2	2	2	4	4	4	4	4	4	3	3	2	2	2	2	2	2	2	2	4	4	4	3	3	3	3
133	322	2	2	1	2	1	1	2	3	3	3	3	3	3	3	3	3	2	2	2	3	3	3	3	3	3	3	3	3	2	2	2	3	2	2	2	2	3	3	3	2	2	3
135	163	2	2	1	2	1	1	2	4	4	4	4	4	4	4	4	4	4	4	4	4	4	4	3	3	3	3	2	3	3	2	2	3	2	3	2	3	3	3	2	2	2	2
136	307	1	2	1	2	1	1	3	4	3	3	4	4	4	3	4	3	3	3	3	4	3	4	4	4	4	3	3	3	3	3	3	3	4	3	3	4	4	4	5	5	4	5
140	139	2	1	1	2	1	1	3	3	3	3	3	3	3	3	3	3	3	3	3	3	3	3	3	3	3	3	3	3	3	3	3	3	3	3	3	3	3	3	3	3	3	3
141	127	2	2	1	2	1	1	3	4	4	4	4	4	4	4	4	4	4	4	4	4	4	4	4	4	4	3	3	3	4	4	3	4	3	4	4	4	4	4	4	4	4	4
143	78	1	2	1	2	4	1	3	3	3	3	3	3	3	3	3	3	2	2	2	3	3	3	4	4	3	2	2	4	4	4	4	4	2	2	2	2	2	2	4	4	4	4
146	247	2	2	1	2	1	2	3	4	3	3	4	3	3	2	4	3	3	3	3	2	2	4	3	3	3	2	2	2	2	2	2	2	3	3	4	3	3	3	4	4	2	3
147	93	2	2	1	3	1	1	3	4	4	3	4	4	4	3	3	4	4	3	4	4	3	3	3	3	3	3	3	3	4	3	3	3	3	3	3	4	4	3	3	4	4	4
153	166	2	1	1	2	2	2	3	3	3	3	3	3	3	3	3	3	3	3	3	3	3	3	3	5	3	4	2	2	3	3	3	3	3	3	3	3	2	3	2	2	1	2
154	133	2	2	1	2	1	2	4	3	3	3	1	3	2	1	1	1	1	1	1	2	2	2	1	1	1	1	1	1	1	1	1	1	5	5	1	1	1	1	1	5	3	5
160	164	2	2	1	2	1	1	3	3	3	3	3	3	3	3	3	3	5	5	5	5	5	5	4	4	4	3	3	3	5	5	5	5	2	2	3	2	3	3	2	5	2	3
162	234	1	2	1	2	1	1	4	4	4	4	4	4	4	4	4	4	4	4	4	4	4	4	2	2	2	2	2	2	2	2	2	2	2	2	2	2	2	2	3	4	4	4
165	142	2	2	1	2	1	1	3	4	4	4	3	3	3	4	4	4	4	4	4	4	4	4	4	4	4	4	3	4	4	4	4	4	4	4	4	3	4	4	4	4	4	4
168	237	2	2	1	2	2	1	3	5	4	4	3	3	3	2	3	2	2	3	2	3	3	3	3	3	3	3	3	3	2	2	2	2	2	2	2	3	3	3	2	3	3	3
170	224	1	2	1	2	1	1	4	3	4	3	4	3	2	3	3	3	2	2	2	3	3	4	3	3	3	3	3	3	2	2	2	3	3	3	3	3	3	3	4	4	3	4
172	260	2	2	1	2	1	1	3	5	4	5	5	5	5	4	5	5	3	3	3	4	3	5	4	5	5	5	5	5	3	2	3	4	2	3	4	4	4	3	4	4	4	5
174	134	2	2	1	2	2	1	3	3	3	3	3	4	4	4	4	4	4	4	4	4	4	4	4	4	3	3	3	3	3	3	4	4	3	3	4	3	4	3	3	4	4	4
175	166	2	2	1	2	1	1	3	3	3	3	3	3	3	3	3	3	3	3	3	3	3	3	3	3	3	3	3	3	3	3	3	3	3	3	3	3	3	3	3	3	3	3
177	155	2	2	1	2	1	2	3	4	4	4	3	3	3	3	3	3	3	3	3	3	3	3	3	3	3	3	3	3	2	2	2	2	2	2	2	2	3	2	3	3	3	3
178	264	2	2	1	2	1	2	3	4	4	4	3	2	2	2	3	3	2	2	2	3	3	3	3	3	3	2	2	2	1	1	1	1	3	3	2	2	3	3	4	4	3	3
181	299	2	2	1	2	1	2	3	2	1	3	2	3	4	2	3	2	1	3	2	3	3	2	2	3	2	2	3	2	2	1	3	3	2	3	2	1	3	2	2	3	2	3
182	113	1	1	1	1	1	1	3	3	4	3	4	3	3	3	3	3	2	2	2	2	2	3	3	3	3	3	3	3	2	3	3	3	2	3	3	3	3	3	4	4	3	4
184	245	2	2	1	2	1	1	3	3	3	3	4	5	4	4	4	4	3	3	3	4	4	5	4	4	4	5	2	4	2	2	2	2	2	3	3	3	4	3	5	5	1	4
186	41	2	1	1	2	1	1	2	4	4	4	3	3	3	4	4	4	4	4	4	4	4	4	4	4	4	4	4	4	4	4	4	4	4	4	4	4	4	4	4	4	4	4
188	74	1	3	1	2	2	2	2	4	3	3	3	3	3	4	3	3	3	3	3	3	3	3	4	4	4	3	4	4	3	2	3	3	3	3	3	4	4	4	3	3	3	4
189	110	2	2	1	2	1	1	3	3	3	3	3	3	3	3	3	3	3	3	3	3	3	4	3	3	3	3	3	3	3	3	3	3	3	3	3	3	3	3	3	3	3	3
190	188	1	2	1	2	1	2	2	3	3	3	3	3	3	4	4	4	2	2	2	4	4	3	4	2	3	4	3	3	2	2	2	2	3	3	3	4	3	3	3	3	3	3
197	211	2	2	1	3	2	1	2	5	5	5	3	3	3	2	2	4	1	1	1	2	2	2	1	1	1	1	1	1	1	1	1	1	1	1	1	1	1	1	3	3	1	4
198	198	2	4	2	3	4	1	3	2	4	4	2	2	3	2	2	2	2	2	2	2	2	2	2	2	2	2	2	2	2	2	2	2	2	3	3	2	2	2	2	2	2	2
202	121	2	2	1	2	1	2	4	4	4	4	4	4	4	3	4	4	2	2	2	4	3	3	3	3	3	3	3	3	2	2	2	2	1	1	1	3	3	4	4	4	4	4
204	134	2	2	1	2	1	2	4	4	4	4	1	1	1	1	1	1	1	1	1	1	1	1	1	1	1	1	1	1	1	1	1	1	1	1	1	1	1	1	1	4	3	3
206	105	2	2	1	2	2	2	3	3	4	4	3	3	3	4	4	4	4	4	4	4	4	4	2	2	4	3	3	3	2	2	2	3	4	3	3	2	4	2	2	3	3	4
207	108	2	2	1	2	1	1	3	4	4	4	3	3	3	1	3	3	3	3	3	2	2	4	2	1	1	3	3	3	2	1	1	1	1	1	3	1	1	1	3	4	2	2
211	214	2	2	1	2	1	1	3	4	3	4	4	3	3	3	4	4	3	3	4	3	3	4	4	4	3	4	2	2	2	1	1	1	3	3	4	4	4	3	4	4	3	4
212	165	2	2	1	2	1	1	3	4	4	4	2	2	4	3	3	3	2	2	2	3	3	3	3	3	3	3	3	3	1	1	1	1	3	3	3	3	3	3	4	4	3	4
213	155	1	2	1	2	1	1	4	3	3	3	3	3	3	4	4	4	2	2	2	3	3	3	3	3	3	2	2	2	2	2	2	2	2	2	2	2	2	2	2	2	3	4
214	156	1	2	1	2	1	2	3	4	4	4	4	4	4	4	4	4	4	4	4	4	4	4	4	4	4	4	4	4	2	2	2	2	2	2	2	4	4	4	4	4	4	4
215	136	2	2	1	2	4	1	3	3	3	3	3	3	3	2	2	3	4	3	3	3	3	2	4	3	3	3	3	3	3	4	2	3	4	3	3	3	3	3	3	3	3	3
216	231	1	2	1	2	1	1	4	4	5	2	1	1	1	2	4	3	1	1	1	1	1	1	4	4	4	2	1	1	2	1	1	2	1	1	1	4	4	4	3	4	4	4
218	255	1	2	1	2	2	1	3	4	4	4	5	4	4	4	4	4	3	3	3	5	4	3	3	3	3	3	2	2	2	2	2	2	1	2	4	3	4	3	3	2	3	3
219	364	2	2	1	2	1	2	3	4	4	4	3	3	3	2	3	3	2	2	2	2	3	3	3	3	3	2	2	2	2	2	2	2	2	2	3	3	3	2	3	3	2	3
220	362	2	2	1	2	2	1	3	4	4	5	2	2	2	2	3	3	1	1	1	2	2	2	3	2	2	1	1	1	1	1	1	1	1	1	1	3	2	2	2	3	2	3
221	458	1	2	1	2	1	1	3	3	3	3	3	3	3	1	1	1	4	2	2	1	1	1	3	3	3	3	3	3	3	2	3	3	1	1	1	3	3	3	3	3	3	3
222	369	2	2	1	2	2	1	3	4	4	3	3	3	3	2	2	2	2	2	2	3	2	2	2	2	2	2	2	2	1	1	1	1	1	1	2	2	2	2	3	2	2	2
223	275	1	1	1	2	1	2	3	1	2	3	3	2	2	1	2	2	2	2	1	2	2	2	1	2	2	2	2	2	1	1	1	1	1	1	1	2	2	2	2	3	2	2
224	402	1	2	1	2	1	1	3	4	4	2	4	3	3	2	2	2	2	2	2	2	2	2	2	2	2	2	2	2	2	2	2	3	2	2	2	3	2	2	3	3	2	3
225	228	2	2	1	2	2	1	2	2	2	2	2	2	2	1	4	2	2	2	2	2	2	4	2	3	3	2	1	1	1	1	1	1	1	1	1	2	1	1	4	4	2	4
227	173	2	2	1	4	2	1	3	4	4	4	4	4	4	4	4	4	4	4	4	4	4	4	4	4	4	4	4	4	3	3	2	4	2	2	4	4	4	4	4	4	4	4
228	371	2	4	6	3	3	1	3	4	4	4	4	4	4	4	4	4	4	4	4	4	4	4	4	4	4	4	4	4	4	4	4	4	2	4	4	4	4	4	4	4	4	4
229	241	1	3	5	3	4	1	4	5	5	4	4	4	4	5	5	5	4	5	5	4	4	4	4	4	4	4	3	3	4	2	2	3	2	2	3	3	3	3	4	4	2	4
230	97	2	4	6	3	4	2	1	3	3	3	3	3	3	3	3	3	4	4	4	4	4	4	4	4	4	4	4	4	3	3	3	3	3	3	3	4	4	4	4	4	4	4
231	145	2	3	5	2	4	1	4	2	2	2	2	2	2	3	3	4	5	5	5	5	5	5	1	1	1	3	3	3	1	1	1	1	1	1	1	1	1	1	5	5	5	5
232	346	2	3	5	3	3	1	3	4	4	4	5	3	4	3	4	4	3	3	3	4	3	4	4	3	4	2	2	2	2	2	2	2	2	2	3	3	3	3	4	4	2	3
233	181	2	4	5	4	3	2	1	5	5	4	5	5	5	4	3	4	5	5	5	5	5	5	4	4	4	3	3	3	3	1	3	2	4	4	3	4	4	4	3	3	3	3
234	262	2	4	2	3	3	1	4	5	5	5	4	4	4	4	4	5	3	3	3	4	4	4	3	3	3	3	3	3	2	2	1	3	1	1	3	3	4	3	4	4	2	4
235	122	1	3	5	4	3	2	2	4	4	4	4	4	4	4	4	4	4	5	5	4	5	4	4	4	5	4	4	4	4	4	4	4	4	4	4	4	4	4	4	5	5	4
236	277	2	4	5	3	3	1	3	5	5	5	3	4	4	3	4	4	3	4	3	4	3	4	4	4	4	2	2	3	3	2	3	3	3	3	2	3	4	4	4	4	4	4
238	162	2	2	1	2	2	2	3	4	4	4	4	4	5	4	4	5	4	4	3	4	3	3	4	3	4	4	4	4	3	2	2	2	2	2	3	4	3	4	4	4	4	4
239	143	2	2	1	2	1	1	3	3	5	5	4	4	4	3	4	4	2	2	2	2	3	4	4	4	4	3	2	2	2	2	2	2	1	1	4	4	4	4	4	4	4	4
240	170	1	2	1	2	1	1	4	4	4	5	4	4	5	4	4	5	4	4	2	4	4	4	4	4	4	4	3	4	2	2	2	2	2	2	2	4	3	4	4	4	4	4
242	370	2	2	1	2	1	2	1	5	5	5	4	4	4	3	3	3	3	3	3	3	3	3	4	4	4	3	3	3	1	1	1	1	1	1	1	3	3	3	3	4	3	4
243	531	2	2	1	2	1	1	3	4	4	4	3	3	3	2	3	3	2	2	2	3	3	3	3	3	3	2	3	2	1	1	1	1	1	2	3	3	3	3	4	4	2	4
244	313	2	2	1	2	1	1	3	4	4	4	3	3	3	2	3	3	2	2	2	3	3	3	3	3	3	1	1	1	1	1	1	1	1	1	3	3	3	3	2	3	1	3
245	260	2	2	1	2	1	1	3	4	4	4	4	4	4	4	4	4	3	3	3	4	4	4	3	3	3	3	3	3	2	2	2	2	2	2	2	3	4	3	3	3	3	3
246	130	2	1	1	2	2	1	3	4	4	4	4	4	4	4	4	4	4	4	4	4	4	4	3	3	3	3	3	3	3	3	3	3	3	3	3	3	3	2	3	3	2	3
247	151	2	2	1	2	1	1	3	4	4	4	4	4	4	4	4	4	2	4	2	4	4	4	3	4	4	4	4	3	2	2	2	2	4	4	4	2	3	2	4	4	4	5
248	145	1	2	1	2	1	1	4	4	4	5	4	3	4	4	4	4	3	3	4	4	4	4	4	4	4	4	4	3	4	2	2	3	4	3	4	4	4	3	4	4	4	4
249	163	2	2	1	2	1	2	3	4	2	3	3	4	3	3	3	2	2	2	2	3	3	3	3	3	3	2	2	2	2	2	2	2	2	2	2	2	2	2	3	4	2	3
250	154	2	2	1	2	1	1	3	5	5	5	3	4	4	3	3	3	3	3	3	4	3	4	3	3	3	3	2	2	2	2	2	2	2	2	2	2	2	2	3	3	2	2
251	198	2	2	1	2	2	1	3	4	3	4	4	3	4	2	4	3	2	2	2	2	2	4	3	2	3	4	2	2	1	1	2	2	2	2	2	4	3	2	4	4	2	3
253	93	2	2	1	2	1	1	3	5	5	5	5	5	5	4	4	4	3	3	4	4	4	4	4	4	4	4	4	4	3	2	2	3	2	2	2	4	4	4	3	3	3	4
254	104	2	2	1	2	1	1	3	5	5	5	3	3	3	3	3	3	3	3	3	3	3	3	4	4	4	5	3	3	4	4	4	4	4	4	4	4	4	4	3	4	4	4
255	253	2	2	1	2	1	2	1	2	2	2	2	2	2	1	3	3	2	2	2	2	2	2	3	3	3	2	2	2	1	1	1	1	2	2	2	1	1	1	3	3	2	2
257	153	1	2	1	2	1	1	3	4	4	4	3	3	3	2	3	3	2	2	2	3	3	3	3	3	3	3	3	3	2	2	2	2	3	3	3	3	3	3	4	3	3	3
258	436	1	2	1	2	1	2	1	5	1	5	3	2	2	3	5	5	3	3	4	3	3	5	5	5	5	3	1	2	2	2	5	4	2	2	4	4	5	5	5	5	2	5
259	141	2	2	1	2	1	1	3	4	4	4	3	4	4	3	4	4	2	2	2	2	3	3	3	3	3	3	2	3	2	2	1	1	2	1	1	3	3	3	3	3	2	4
260	190	2	2	6	2	2	2	1	3	3	4	3	4	3	3	4	3	3	3	4	3	3	3	3	3	3	3	3	2	2	2	2	2	2	3	4	3	3	3	3	2	2	2
261	114	1	2	2	3	3	1	4	4	4	3	3	3	3	3	3	4	3	3	3	3	4	3	3	3	3	3	3	3	3	3	3	3	2	2	3	3	4	3	3	3	3	3
267	123	2	2	1	2	1	1	4	5	5	4	5	4	4	5	4	5	5	5	5	5	5	4	4	5	5	4	4	5	4	3	2	3	2	3	5	5	5	5	5	4	4	5
269	129	1	2	1	2	1	2	2	3	2	3	5	5	5	3	3	3	3	3	3	3	3	3	3	3	3	3	3	3	3	3	3	3	3	3	3	3	3	3	3	3	3	3
270	160	2	2	1	2	2	1	4	5	5	5	5	5	4	4	4	4	3	3	3	4	4	3	4	4	4	3	3	3	3	3	3	3	2	2	3	4	4	3	3	3	3	5
271	103	2	2	1	2	1	2	4	5	5	5	4	4	4	4	4	4	4	4	4	4	4	4	4	4	4	4	4	4	4	4	4	4	4	4	4	4	4	4	4	4	4	4
273	85	1	1	1	1	1	1	4	4	4	5	5	4	4	4	5	5	4	4	5	4	4	5	5	4	4	5	5	5	4	3	4	4	5	4	4	4	5	5	4	5	5	5
274	160	2	2	1	2	1	2	2	4	3	3	3	3	3	4	4	4	2	2	2	4	3	3	4	4	4	3	2	2	2	2	2	2	2	2	3	3	3	3	3	3	2	4
278	407	2	2	1	2	1	2	2	4	4	4	4	4	4	4	4	4	3	3	3	4	4	4	4	4	4	3	2	2	2	2	2	2	2	2	2	4	4	3	3	3	3	4
279	353	2	2	1	2	1	1	3	3	3	3	2	2	3	2	2	2	2	2	2	2	2	2	2	2	2	2	2	2	2	2	2	2	2	2	2	2	2	2	2	2	2	2
280	573	2	2	1	2	1	1	3	4	4	4	2	3	2	2	3	4	2	2	2	2	2	2	4	4	4	3	2	2	3	2	2	3	2	3	2	3	4	3	2	2	2	2
281	183	2	2	1	2	1	2	2	4	4	4	4	4	4	3	4	4	3	3	3	4	4	4	4	4	4	3	3	3	2	2	2	2	2	2	2	3	3	3	4	4	3	4
282	204	1	2	1	2	1	1	3	4	4	3	4	3	3	4	4	3	2	2	1	3	3	3	4	4	5	3	3	3	2	2	2	3	4	4	3	3	4	4	2	3	2	3
283	78	2	2	1	2	1	2	1	1	2	3	1	2	3	1	2	3	2	3	4	1	2	3	2	3	4	3	4	4	2	3	4	5	2	3	5	2	3	4	2	3	4	5
284	72	1	2	1	2	1	1	3	4	4	4	4	3	4	3	3	3	4	3	4	4	4	3	4	3	4	4	4	3	3	4	4	3	4	3	4	4	4	4	3	4	4	3
287	90	2	2	1	2	1	1	3	4	3	3	5	5	5	3	4	4	4	4	4	4	4	4	4	4	4	4	4	3	3	3	3	3	3	3	3	4	4	4	4	4	4	4
289	209	2	2	1	2	1	1	3	5	4	3	2	3	3	3	4	4	3	3	3	3	4	3	3	3	3	4	2	4	2	1	1	2	1	1	1	1	1	3	4	4	3	3
298	337	2	2	1	2	1	1	3	3	3	3	3	3	3	3	3	3	3	3	3	3	3	3	3	3	3	3	3	3	3	3	3	3	3	3	3	3	3	3	3	3	3	3
300	128	2	1	1	2	1	1	3	5	5	4	3	3	3	3	4	4	3	3	3	2	3	2	4	3	3	3	2	2	2	2	2	2	1	3	2	2	2	2	4	4	3	5
301	257	2	2	1	2	1	2	3	4	4	4	3	3	3	2	3	3	2	2	2	3	3	4	3	3	3	3	2	2	2	2	2	2	2	2	2	3	3	3	3	2	2	2
305	210	2	3	5	3	3	1	4	5	5	5	5	5	5	5	5	5	4	4	4	5	5	5	4	4	4	4	3	3	3	2	2	1	3	4	4	4	4	4	5	5	4	5
306	100	2	2	1	3	1	1	3	4	4	4	3	3	3	3	3	3	2	2	2	4	4	4	4	4	4	2	2	2	1	1	1	1	4	4	4	2	2	2	4	4	2	4
308	277	2	2	1	3	1	2	1	3	1	4	2	4	2	2	2	2	3	3	3	3	2	2	3	3	2	3	3	3	2	2	2	1	2	2	2	2	2	2	5	4	3	4
309	234	2	2	1	3	1	1	3	5	5	3	3	4	4	4	4	4	3	3	2	4	3	5	4	4	4	3	2	3	2	2	2	2	2	3	4	4	4	4	4	4	4	4
310	213	2	2	6	3	3	1	4	5	2	5	5	3	3	4	4	4	2	2	2	2	4	5	4	4	4	3	4	4	3	3	3	3	1	3	5	4	5	4	4	4	3	4
312	285	2	2	1	3	2	1	4	4	4	4	4	4	4	4	4	4	4	4	4	4	4	4	3	3	3	4	4	4	4	3	2	2	3	4	4	4	4	4	3	3	3	3
313	181	2	2	1	3	1	1	3	4	4	4	3	3	3	3	3	3	3	3	3	3	3	3	3	3	3	3	3	3	2	2	2	2	2	2	2	3	3	3	4	4	3	4
314	190	2	2	2	3	2	1	3	3	1	4	3	3	3	3	4	4	1	1	1	2	2	3	3	3	3	3	2	2	2	2	2	2	2	2	2	3	3	3	3	3	2	3
316	225	2	2	1	3	2	1	3	4	4	3	3	4	4	2	3	3	3	3	3	4	3	4	4	4	4	3	4	3	2	2	1	4	1	2	4	4	4	3	4	4	4	4
317	163	2	2	1	3	3	1	2	4	4	4	4	4	4	4	4	4	4	4	3	4	3	4	4	4	4	4	4	3	3	2	2	2	2	2	2	4	4	4	3	4	2	3
319	226	2	2	2	3	1	2	3	4	4	3	3	3	3	3	4	3	3	3	3	3	3	4	4	3	3	4	3	3	2	2	2	2	3	3	3	3	3	3	4	4	4	4
320	145	2	3	2	4	3	1	3	5	5	5	4	4	4	4	5	5	3	3	3	4	4	4	4	4	4	4	4	4	3	3	3	4	2	4	4	4	4	4	3	4	3	4
321	208	2	3	3	3	1	1	3	4	3	4	2	4	4	2	2	2	3	1	3	4	3	2	3	3	2	2	2	3	2	1	1	1	4	4	3	2	2	2	4	4	3	3
322	407	2	2	4	3	3	1	4	5	5	5	2	2	2	2	2	3	2	2	2	2	2	2	2	2	2	1	1	1	1	1	1	1	1	1	1	1	1	1	4	4	2	4
324	155	2	2	1	3	1	1	3	4	4	4	3	1	3	3	2	3	3	3	3	3	2	2	2	2	2	2	2	1	2	1	1	1	2	2	2	3	2	2	2	2	1	3
325	247	2	2	1	4	1	1	3	1	2	2	2	4	2	1	2	2	1	2	2	4	1	2	1	1	1	1	1	1	1	2	1	1	2	2	3	2	1	1	4	5	5	4
326	148	2	2	1	3	1	1	4	4	4	4	3	3	4	3	3	4	3	3	3	4	4	4	4	4	4	3	2	2	2	3	3	3	2	2	3	4	4	4	4	4	4	4
327	147	2	2	1	3	4	1	3	4	3	4	2	2	2	1	1	3	2	2	2	2	2	2	2	2	2	1	1	1	1	1	1	1	1	1	1	2	2	2	4	3	3	4
328	213	1	3	1	4	1	1	3	4	4	4	4	4	4	4	4	4	3	3	4	4	3	4	3	3	4	3	4	4	2	2	2	2	2	2	3	4	4	4	4	4	2	4
329	261	2	2	1	3	1	1	4	4	2	4	2	2	3	3	3	3	2	2	2	4	3	3	3	4	4	2	2	2	2	2	2	2	2	2	3	3	3	2	5	4	3	4
330	462	2	3	5	3	3	1	2	5	5	5	2	2	4	4	4	4	3	3	3	2	2	4	4	4	4	4	2	2	2	2	2	2	2	2	2	4	4	4	4	4	2	4
331	180	2	2	1	4	1	1	3	4	2	2	4	4	2	2	5	5	3	3	4	4	4	4	2	2	2	2	1	1	2	2	2	2	2	2	1	2	4	2	5	5	5	5
332	134	1	2	2	2	3	2	4	5	5	4	4	5	4	4	4	2	3	3	4	4	4	5	2	3	3	4	4	4	4	3	3	4	2	4	4	4	3	4	5	5	5	5
333	157	2	2	2	3	4	1	4	5	5	5	3	3	2	2	4	2	2	2	2	3	3	4	3	3	2	2	2	2	1	1	1	1	1	1	3	1	1	1	4	4	2	3
334	259	2	2	1	3	1	1	4	3	3	3	3	3	3	3	3	3	3	3	3	3	3	3	3	3	3	4	3	3	3	3	3	3	3	3	3	3	4	3	3	3	2	3
335	410	2	2	2	3	3	1	5	2	2	3	2	3	2	1	2	2	2	2	2	2	2	4	1	1	1	2	2	2	1	1	4	2	2	2	2	2	2	1	5	5	3	3
336	211	2	2	1	2	2	1	3	5	4	5	3	3	4	2	3	2	2	2	2	2	2	4	4	4	4	1	1	1	1	1	1	1	4	4	2	4	4	4	4	4	2	4
337	302	1	2	5	3	2	1	3	5	5	5	4	4	4	2	4	4	3	3	3	3	2	3	2	2	2	2	2	2	2	2	2	2	2	2	2	2	4	2	4	4	3	4
339	1098	2	2	2	3	4	2	3	3	3	4	2	2	2	3	4	4	4	4	4	3	3	3	3	3	3	4	2	2	2	2	2	2	2	2	2	2	3	3	3	3	3	3
343	92	2	2	1	3	1	1	3	4	4	3	4	5	4	2	2	1	3	4	4	4	3	3	3	3	4	2	2	1	2	1	1	2	2	2	2	4	4	3	4	3	4	4
344	192	2	2	1	3	2	1	4	5	5	5	5	5	5	3	3	4	2	2	2	2	2	4	4	4	4	4	3	4	1	1	1	1	1	1	1	4	3	3	4	4	2	4
345	146	1	2	1	3	1	2	3	5	2	5	5	3	5	2	3	3	3	3	3	4	4	4	5	4	3	5	5	5	2	1	1	1	4	2	3	5	3	4	5	5	5	5
346	268	1	2	5	3	3	1	3	5	5	5	4	3	2	3	4	4	2	2	3	3	3	3	2	4	2	3	1	1	2	1	1	2	2	2	4	2	4	2	2	4	4	4
347	143	2	3	2	3	4	1	2	4	3	4	4	4	4	3	4	4	2	3	2	4	4	4	4	4	4	3	2	2	2	2	2	2	2	2	2	3	4	3	4	4	4	4
348	123	2	2	1	3	2	2	3	4	4	4	4	4	4	4	4	4	4	4	2	4	4	4	3	3	3	4	3	3	2	2	2	2	2	3	3	3	3	3	3	3	2	3
349	247	2	4	5	4	4	2	1	5	5	5	4	2	4	3	4	2	4	4	3	4	2	4	3	3	3	2	2	2	2	2	2	2	5	5	2	4	3	4	4	4	3	4
350	221	1	2	1	3	1	1	3	4	4	4	3	4	5	3	4	4	2	3	2	4	4	4	4	4	4	3	2	3	2	2	1	3	1	2	4	3	4	4	4	4	2	3
351	245	1	2	3	3	2	1	4	4	4	5	2	4	4	4	5	4	4	5	4	4	5	5	4	4	5	5	4	4	5	4	2	4	4	5	4	4	5	4	4	5	5	5
352	105	2	2	1	3	2	1	3	3	3	3	4	4	4	3	4	4	3	3	3	3	3	3	3	3	3	3	3	3	2	2	2	2	2	2	2	3	3	3	4	4	4	4
354	180	2	2	1	4	1	2	1	3	3	4	4	4	4	3	4	3	3	3	3	3	3	2	3	3	3	3	3	2	1	1	1	1	2	2	3	2	2	2	4	2	3	2
355	142	2	2	2	3	3	2	2	5	5	5	5	5	5	4	4	4	3	3	3	5	5	5	3	3	3	3	3	3	3	3	3	3	3	3	3	3	3	3	3	3	3	3
356	132	2	2	2	3	2	1	4	5	2	5	5	4	5	3	4	4	3	3	4	3	3	5	4	4	4	4	3	3	2	2	2	2	2	2	2	4	4	4	4	4	2	4
357	127	1	2	1	3	1	1	3	4	2	4	4	4	4	4	3	4	4	4	3	4	3	4	4	4	4	4	4	3	4	4	2	4	4	4	3	4	3	4	4	3	4	4
358	203	2	2	1	2	1	1	3	4	4	3	2	4	4	4	3	3	3	3	3	4	4	3	3	2	3	4	4	3	2	2	1	1	2	2	2	3	4	2	4	4	2	3
359	455	2	2	1	3	1	1	3	5	5	4	3	3	2	2	4	3	3	3	3	2	2	4	3	2	4	2	2	1	3	1	1	2	3	3	2	3	2	2	4	3	2	3
360	251	2	2	2	3	4	1	3	4	3	3	3	3	3	4	4	4	3	3	3	2	3	4	4	3	3	4	4	4	2	2	2	2	4	4	4	3	3	3	4	4	3	4
362	114	1	2	1	3	1	1	5	5	5	5	1	1	1	2	1	1	1	1	1	3	3	3	2	2	2	1	1	1	1	1	1	1	1	1	1	2	2	2	5	5	5	5
363	200	1	3	1	4	2	2	3	4	4	4	4	3	4	3	3	3	2	2	2	3	3	3	3	3	3	3	3	3	2	2	2	2	2	3	3	3	3	3	3	3	3	3
366	149	2	2	1	3	1	2	4	3	4	4	3	4	4	3	4	4	3	3	3	3	3	4	3	3	3	2	2	2	2	2	2	2	2	2	2	3	3	2	4	4	4	4
367	108	2	2	1	4	3	1	3	5	4	5	3	3	3	4	4	4	3	3	3	3	2	2	3	4	4	3	3	3	3	2	3	3	2	3	2	3	3	3	4	4	3	4
368	754	2	2	3	3	1	2	2	4	4	2	2	1	2	3	3	4	2	2	2	2	2	4	2	2	2	4	2	2	2	2	2	3	4	4	4	2	2	2	5	4	3	5
369	216	2	2	1	3	1	1	3	5	5	5	3	4	3	2	3	3	2	2	2	3	2	3	3	2	2	2	2	3	2	2	2	2	2	2	2	2	2	2	2	3	2	3
371	112	2	1	1	2	1	1	3	3	2	3	3	4	4	4	4	4	4	3	4	4	3	4	4	3	4	4	3	4	2	3	2	3	2	2	2	4	3	4	4	4	3	4
372	198	2	2	1	3	2	1	3	5	4	4	3	3	4	2	4	4	2	3	3	2	2	2	3	4	4	3	2	2	1	1	1	1	1	2	4	3	3	3	2	4	2	3
373	108	1	2	1	2	1	1	4	3	3	4	4	4	4	4	4	4	4	4	4	4	4	4	4	4	4	4	3	3	3	3	3	2	3	4	4	4	4	4	4	3	3	4
374	143	1	2	1	3	1	2	3	3	3	3	3	3	3	3	3	3	3	3	3	3	3	3	2	3	3	3	4	4	3	1	3	3	3	3	3	3	3	3	3	3	3	3
375	123	2	3	2	4	3	2	2	3	3	3	4	4	4	4	4	4	4	4	4	4	4	3	4	4	4	4	3	4	2	2	2	2	3	3	4	4	4	4	3	4	4	4
378	152	2	2	1	3	2	1	3	5	5	5	3	4	4	3	4	3	2	3	4	2	2	3	3	2	3	2	2	3	2	3	1	2	2	2	3	3	4	2	4	4	2	4
379	267	1	2	2	3	4	2	3	5	5	4	4	3	2	2	3	3	2	3	2	2	2	3	3	2	3	2	2	3	2	2	2	3	4	4	2	4	3	2	4	4	3	4
380	445	2	2	1	3	1	1	1	3	4	3	3	4	4	2	3	4	3	2	3	2	2	3	3	3	2	2	2	2	2	2	1	1	2	4	2	3	4	4	4	4	2	3
381	131	2	4	6	4	3	2	1	3	3	3	1	1	1	1	1	2	1	1	1	2	2	2	3	3	3	2	2	2	1	1	1	1	1	1	1	2	2	2	4	5	3	4
382	251	1	3	5	3	4	2	3	2	3	3	5	5	5	3	3	4	1	1	1	5	5	4	1	1	1	3	1	4	1	1	3	1	1	1	1	1	1	1	1	1	1	1
383	519	2	3	2	3	3	2	3	5	5	5	5	4	4	4	4	4	3	3	3	3	4	4	4	3	4	3	3	3	2	2	2	3	1	3	4	4	4	4	4	4	2	3
384	286	2	2	3	2	3	1	3	4	4	4	3	2	3	3	4	4	2	2	2	4	4	3	3	3	4	3	3	3	2	1	3	4	4	3	2	3	4	2	5	5	3	5
385	104	1	2	1	3	2	1	4	4	4	4	4	4	4	3	3	3	4	4	4	3	3	3	4	4	4	4	4	4	2	2	2	2	2	2	2	4	4	4	4	4	4	4
386	94	2	2	1	2	1	1	2	4	4	4	3	4	4	2	2	3	3	3	3	4	3	4	3	3	3	3	4	4	2	2	2	2	2	2	2	3	4	4	4	4	4	4
387	211	1	3	2	4	3	1	3	5	5	5	4	4	5	4	4	4	3	3	3	4	4	5	4	4	4	4	4	4	2	1	1	3	2	4	4	4	5	3	4	4	2	4
388	95	1	2	1	4	1	1	3	4	4	4	5	5	5	4	5	5	4	4	4	5	4	4	4	4	4	4	4	4	3	2	3	4	2	4	4	4	4	4	4	4	4	4
390	167	1	2	1	3	1	1	2	5	5	4	2	5	4	4	5	5	1	1	1	4	4	5	4	4	4	3	3	3	1	1	1	1	1	1	1	2	4	2	4	5	3	5
391	272	2	1	1	1	2	1	3	4	5	3	3	4	3	4	4	5	4	5	3	5	4	5	4	5	4	4	5	3	3	5	3	4	2	2	3	4	5	4	5	4	3	4
392	161	2	2	2	4	3	1	3	4	4	4	4	4	4	3	4	5	3	3	3	4	5	5	4	4	5	4	4	4	3	3	3	4	4	4	4	4	4	4	4	4	4	4
393	170	2	2	5	4	3	1	2	5	5	5	4	4	4	3	3	3	3	3	4	4	3	4	4	4	4	4	4	3	2	2	2	2	2	2	2	3	3	3	3	3	2	2
394	247	1	2	1	3	1	1	3	4	2	4	5	5	5	4	4	3	3	4	4	4	3	4	4	2	4	4	2	2	2	2	1	2	1	2	1	4	4	2	4	4	2	4
395	192	2	2	1	3	1	1	3	5	5	5	4	3	4	3	4	3	3	3	3	4	2	4	3	4	4	2	2	2	2	2	2	2	3	3	3	2	2	2	4	4	3	4
396	206	2	3	6	4	3	2	1	4	4	4	4	4	2	3	4	4	3	3	2	3	4	4	4	4	4	3	2	3	2	2	2	3	2	4	3	4	4	3	4	3	2	4
397	131	2	2	1	3	2	2	2	3	3	3	4	4	4	3	3	3	3	3	3	2	2	2	3	3	3	3	3	3	3	3	3	3	3	3	3	3	3	3	4	3	2	3
400	123	1	2	1	2	1	2	3	3	3	3	4	4	4	3	5	5	4	4	4	5	5	5	3	3	3	3	3	2	3	2	2	2	2	2	3	3	3	2	3	4	4	4
401	194	2	2	1	2	1	1	4	3	2	4	3	4	4	4	3	4	4	3	3	3	3	4	4	4	4	4	4	4	3	2	3	3	3	3	3	4	4	3	4	4	4	4
402	146	2	2	1	3	3	2	4	5	5	5	5	4	5	4	5	5	3	3	3	4	4	5	5	5	5	5	4	4	3	3	3	3	2	3	3	5	5	5	4	5	5	5
403	141	1	2	1	2	1	2	2	3	3	4	4	4	5	4	4	4	3	3	3	2	3	3	3	3	4	3	3	4	2	2	3	3	3	3	3	3	3	2	4	4	2	2
404	174	2	2	1	3	1	1	3	5	5	5	5	5	5	5	5	5	3	4	3	4	4	4	4	4	4	5	4	5	3	2	4	4	2	4	4	4	4	4	4	4	3	4
406	163	2	2	1	3	3	1	3	4	4	4	3	4	3	3	4	4	3	3	3	2	2	4	2	3	2	2	3	2	2	2	2	2	2	3	3	2	3	2	3	4	3	3
407	144	2	2	1	3	1	1	3	4	4	4	4	3	4	2	3	3	2	2	2	3	3	3	3	3	3	3	2	2	1	1	1	1	3	3	3	3	3	2	3	3	2	3
410	137	1	4	5	3	3	1	4	5	5	4	4	4	4	3	4	4	3	3	3	4	4	4	3	3	3	3	4	3	3	2	2	3	2	2	3	3	3	3	4	4	2	4
411	106	1	2	1	3	1	1	3	2	3	2	4	4	3	4	4	4	4	2	3	3	2	4	4	3	4	4	3	4	4	3	3	3	3	4	4	4	3	4	4	4	3	4
412	380	1	3	3	2	4	2	3	4	5	4	4	5	4	4	5	4	5	3	3	4	4	5	5	3	4	4	3	4	3	2	5	4	2	3	5	4	5	4	4	4	4	2
413	130	1	2	3	2	3	2	3	5	5	5	5	4	4	4	4	4	4	4	4	4	4	4	4	4	4	3	2	3	3	2	2	2	2	4	4	3	3	3	4	4	4	4
414	65	1	4	6	1	1	1	1	4	4	4	5	5	5	5	4	4	5	4	5	5	4	5	5	5	5	5	4	5	4	5	4	5	4	5	4	4	5	4	4	4	3	4
415	257	1	2	4	2	4	1	3	4	4	4	4	3	4	4	4	4	4	3	4	4	4	4	3	4	4	4	4	4	2	1	1	4	2	5	4	4	4	4	3	4	1	4
418	112	1	2	1	3	1	1	3	4	4	4	4	4	4	3	4	3	3	3	3	3	4	3	4	4	4	4	3	3	2	2	2	2	2	2	2	4	4	4	2	3	2	2
423	77	1	1	1	3	1	2	1	4	4	4	3	2	2	2	3	3	2	2	2	2	2	3	3	3	3	3	2	2	2	1	1	1	1	1	1	4	4	3	3	3	2	1
424	73	1	2	3	2	1	2	2	4	4	4	4	4	4	4	4	4	3	5	2	4	4	2	4	3	3	4	4	4	4	4	4	4	4	4	3	3	5	1	4	4	3	3
427	71	1	3	2	2	4	2	3	3	2	2	2	3	2	2	3	3	3	3	3	3	3	3	1	2	2	2	2	3	3	3	3	3	3	3	3	3	2	1	3	2	2	2
428	130	1	2	1	3	2	1	3	5	5	5	5	5	5	5	5	5	4	4	5	5	5	5	4	4	3	4	4	4	4	2	2	3	4	4	4	4	4	3	4	4	4	4
429	97	1	2	2	2	1	2	2	3	3	3	3	4	4	4	4	4	4	4	4	4	5	5	4	4	4	4	4	4	3	3	3	3	4	3	3	3	4	3	3	3	2	3
430	85	1	4	5	1	4	2	3	5	5	5	3	4	3	3	3	4	3	3	3	3	3	3	3	3	3	3	3	3	3	3	3	3	3	3	3	3	3	3	3	3	3	3
434	137	1	5	3	1	3	1	1	4	4	4	5	5	5	5	5	5	4	4	4	5	5	4	5	5	5	5	5	5	5	5	5	5	4	5	4	4	4	4	4	4	5	5
437	87	1	2	2	2	3	1	4	5	5	4	5	4	4	4	5	4	4	4	4	4	5	4	4	4	4	4	5	4	4	5	4	5	4	5	4	4	5	4	4	4	4	4
441	71	1	2	2	2	2	1	3	4	4	4	5	5	5	4	4	4	4	4	4	4	4	4	4	4	4	4	4	4	4	3	3	3	4	4	4	4	4	4	4	4	4	4
443	80	1	4	5	1	3	1	4	3	4	5	3	5	3	4	3	5	4	3	5	4	3	5	4	3	5	5	3	5	4	3	3	5	4	3	5	5	3	4	4	3	3	5
444	82	1	3	4	3	3	2	2	4	3	3	2	3	3	3	3	1	3	4	2	3	3	3	3	3	4	4	3	2	3	2	4	3	4	2	4	3	4	2	4	2	4	2
446	77	1	3	5	3	2	1	4	4	4	3	2	3	2	3	3	2	2	3	3	4	2	3	4	2	3	3	2	3	3	3	2	2	4	3	2	4	2	2	3	3	3	2
447	165	1	2	1	3	1	2	3	3	3	3	4	3	4	4	3	4	2	2	2	3	4	4	3	3	2	3	3	3	2	2	2	2	2	2	2	3	3	3	3	3	2	2
448	135	1	2	2	2	3	1	3	4	3	2	3	4	4	3	2	2	4	3	2	3	2	3	3	4	3	3	4	3	3	1	3	4	3	2	3	3	2	3	4	3	1	3
451	90	1	2	2	1	2	2	3	5	4	5	4	5	5	4	5	5	5	4	5	5	4	5	5	5	5	5	4	5	4	4	5	5	5	5	4	5	4	5	5	5	4	5
452	208	1	2	3	2	2	2	3	3	4	3	4	3	4	3	3	4	3	4	4	3	4	3	3	4	4	4	4	3	3	3	4	4	2	3	4	4	3	4	3	4	3	4
454	80	1	3	2	2	3	1	5	5	3	4	4	3	5	4	5	3	5	3	5	4	3	4	4	3	5	4	3	5	4	5	3	4	5	4	3	4	3	5	4	3	5	3
455	301	1	2	5	3	4	2	3	3	2	3	4	4	4	2	4	4	3	2	3	4	4	4	4	4	4	3	2	2	2	1	1	1	2	2	3	4	4	4	4	3	2	3
457	71	1	3	2	2	3	1	4	4	4	5	4	5	4	4	5	4	4	4	4	4	5	4	4	4	4	5	4	5	4	3	4	4	2	2	4	4	4	4	4	4	3	4
459	123	1	2	2	1	2	1	2	2	2	3	4	2	3	4	3	3	3	3	2	3	2	3	3	3	3	3	2	3	2	1	3	3	3	4	3	3	2	3	3	2	2	3
460	175	1	2	2	2	3	1	3	4	3	3	5	5	5	5	5	5	4	5	3	3	3	4	4	4	3	3	3	4	2	1	1	2	1	4	3	4	3	3	4	3	1	2
464	179	1	2	2	2	3	2	3	4	3	3	4	4	4	4	4	4	3	3	3	4	4	4	4	4	4	4	4	4	4	3	3	4	2	3	4	4	4	4	4	4	4	4
465	106	1	2	1	2	1	1	2	4	3	4	4	3	4	4	3	4	3	3	4	4	3	4	3	4	4	4	4	4	3	3	4	4	2	4	3	4	4	4	3	3	3	4
471	150	1	2	1	3	1	2	3	4	4	4	5	4	5	3	3	4	3	3	3	4	3	3	4	4	3	4	3	3	3	2	3	3	3	4	4	4	4	4	3	4	3	3
474	91	1	2	1	3	1	1	3	5	5	4	5	4	4	4	5	4	3	4	4	5	4	4	4	5	4	4	3	4	2	2	2	3	4	3	2	4	4	4	4	3	2	3
475	86	1	2	3	2	3	1	1	4	4	4	3	4	4	4	4	3	4	3	4	4	3	4	4	4	4	4	3	4	4	3	4	4	4	4	4	4	4	3	3	4	4	4
476	175	1	2	2	2	3	1	3	4	3	4	4	4	4	3	4	4	3	3	2	4	3	3	4	4	4	3	3	3	2	1	3	3	2	4	4	3	3	3	4	4	3	3
477	83	1	2	1	3	1	2	4	3	3	2	4	4	4	4	4	4	4	3	3	4	4	4	3	3	3	3	3	3	3	3	3	3	2	2	3	3	3	3	3	3	3	3
478	183	1	2	2	2	3	1	3	4	4	4	4	4	4	4	4	4	4	4	4	4	4	4	4	4	4	4	4	3	4	2	2	3	2	4	4	4	4	4	4	4	4	4
481	92	1	2	3	2	3	1	4	4	4	4	4	4	4	4	4	4	3	3	4	4	4	4	4	4	4	4	4	3	4	2	3	4	2	4	4	4	4	4	4	4	4	4
482	119	1	2	3	2	2	1	2	4	3	4	4	4	4	4	4	3	4	5	5	4	3	4	4	5	5	4	5	4	5	4	4	5	4	5	5	5	5	4	4	4	4	5
483	208	1	2	2	2	3	1	2	4	4	4	3	5	5	4	5	5	4	5	4	4	5	4	4	5	4	4	5	4	4	5	4	4	4	5	4	4	5	4	4	4	5	4
484	127	1	2	1	2	1	2	3	3	3	3	4	5	5	4	5	4	5	4	4	4	4	4	4	4	4	5	5	5	3	2	4	3	3	5	5	4	4	4	5	5	4	5
487	240	1	2	4	2	2	2	4	4	4	4	4	3	4	3	3	4	3	3	3	3	3	4	4	4	4	3	2	2	3	2	2	3	2	2	2	4	4	4	3	4	3	4
492	85	1	2	3	1	3	1	2	4	3	4	4	5	5	4	5	5	4	5	5	4	5	5	4	5	4	4	5	4	4	5	4	4	4	4	4	4	5	4	4	5	4	4
494	80	1	3	3	2	4	1	4	4	3	2	4	3	2	3	4	3	3	5	3	4	3	4	4	2	3	4	2	4	3	4	2	5	3	2	4	4	2	3	4	2	4	2
497	115	1	3	3	2	2	1	3	4	3	2	4	3	2	4	3	4	3	4	2	4	3	2	3	4	2	4	3	2	4	2	3	4	4	2	4	4	2	4	4	3	3	2
499	114	1	2	1	2	1	2	3	5	4	4	5	3	3	5	5	4	5	5	5	5	5	3	5	5	5	5	4	3	3	2	3	2	4	2	3	5	5	4	4	3	4	5
501	161	2	2	1	3	1	1	4	4	4	4	4	4	5	3	4	5	3	3	3	3	3	5	2	2	2	3	4	2	2	1	2	1	2	2	1	4	3	2	4	4	3	5
502	120	1	4	3	2	4	1	3	2	4	4	4	2	3	4	2	4	4	4	2	3	2	4	3	4	2	5	3	4	4	3	2	4	2	3	3	3	4	5	4	2	4	3
505	81	1	2	1	3	1	1	4	4	3	3	4	3	4	4	3	3	3	3	3	4	4	4	2	3	1	2	3	2	2	2	1	2	2	2	2	2	2	1	4	4	4	4
506	80	1	3	4	2	3	1	2	4	3	4	2	2	3	4	4	4	3	4	3	4	4	3	5	4	5	4	3	5	4	3	4	5	5	5	3	5	5	5	4	3	4	4
508	118	1	2	1	2	2	1	4	4	4	3	1	2	1	1	1	1	1	1	1	1	1	1	1	1	1	1	1	1	1	1	1	1	4	4	1	1	1	1	1	1	2	3
511	81	2	2	6	1	3	1	4	5	4	3	5	4	3	5	4	3	5	4	3	5	3	4	5	4	4	4	5	5	5	4	5	3	5	4	3	5	4	4	5	4	5	5
516	131	1	2	1	3	1	2	2	4	2	3	5	5	5	5	5	5	1	1	1	4	5	5	5	5	5	5	5	5	1	1	5	5	1	2	5	5	5	5	5	5	5	5
517	1275	1	2	2	2	3	1	3	4	4	4	4	3	3	3	4	4	3	3	3	3	3	3	3	3	3	3	3	3	3	2	3	3	2	4	4	3	3	3	4	4	4	4
521	421	1	2	3	2	2	1	3	4	4	4	4	4	4	4	4	4	3	3	3	4	4	4	3	3	3	4	4	4	3	2	2	3	2	2	3	3	3	3	3	3	2	3
527	91	2	2	3	2	3	2	1	2	2	1	2	2	1	4	3	2	1	1	1	1	1	1	3	1	1	2	3	1	2	2	2	2	1	2	1	1	1	1	1	1	1	1
528	73	1	2	1	2	2	2	3	4	3	2	4	4	3	3	3	4	4	4	3	3	4	3	4	3	5	4	3	5	3	3	4	4	3	4	3	3	3	4	3	3	4	4
530	157	1	4	2	4	3	2	2	5	4	5	2	2	3	2	4	4	4	3	4	5	4	3	2	2	1	4	4	3	4	2	1	2	5	5	4	2	3	2	4	4	2	3
531	208	2	3	3	2	1	2	2	3	3	3	3	3	3	3	3	3	3	3	3	3	3	3	3	3	3	3	3	3	3	3	3	3	3	3	3	3	3	3	3	3	3	3
533	99	1	2	2	3	3	2	2	4	4	4	4	3	3	4	3	4	4	3	3	3	4	4	4	4	4	4	2	3	2	2	1	1	4	4	3	3	3	3	3	3	3	4
537	86	1	2	1	3	3	1	3	3	3	3	2	3	3	3	3	3	2	2	2	3	3	3	3	3	3	3	3	3	3	2	2	3	3	3	3	3	3	3	4	4	2	3
541	80	1	2	2	3	3	2	3	3	3	2	4	3	3	4	4	4	4	3	3	4	5	4	4	4	3	4	3	3	4	3	4	4	4	3	3	3	4	3	3	4	4	3
544	141	1	2	2	2	3	2	1	5	3	3	1	4	4	2	3	4	4	4	4	4	4	4	3	3	3	3	3	3	4	4	4	4	4	4	4	3	3	3	4	4	4	4
553	75	1	2	1	2	1	1	3	2	2	3	4	2	4	4	2	3	4	3	4	2	5	5	2	3	4	3	3	2	4	1	3	5	2	3	4	5	3	4	5	4	2	1
554	115	1	2	2	3	4	2	2	2	3	3	4	4	3	4	3	4	3	3	3	4	4	4	3	3	3	4	4	4	2	2	2	4	4	4	4	3	4	3	4	4	4	4
556	200	1	2	2	2	2	1	4	5	4	5	5	4	4	5	5	5	3	3	3	5	5	5	4	4	4	4	4	4	3	3	4	4	5	4	4	4	5	4	4	5	3	5
557	96	1	2	1	3	1	2	4	4	4	4	1	4	4	4	4	3	4	4	3	3	4	4	4	4	4	1	1	1	4	3	3	3	4	3	4	4	4	4	4	4	4	4
563	77	1	2	1	3	3	1	3	4	3	3	4	3	4	3	3	3	4	3	4	4	3	4	4	2	4	3	4	3	3	2	1	1	4	2	3	4	3	2	4	2	3	4
567	221	2	3	5	4	3	2	3	4	4	4	4	4	5	3	4	4	3	3	3	4	4	4	4	4	4	3	3	2	2	2	2	2	2	2	2	3	4	3	5	5	2	5
569	119	2	2	2	3	2	1	4	4	4	3	4	4	3	4	4	4	3	3	4	4	4	4	5	5	5	5	3	3	4	3	4	5	4	4	4	4	4	4	5	5	4	5
570	189	2	2	1	3	1	2	1	3	4	4	4	3	3	3	3	4	3	4	3	3	4	3	4	3	3	3	3	4	3	4	4	3	3	3	3	4	3	3	3	4	4	3
571	208	2	2	1	3	1	1	3	5	5	4	5	5	5	3	4	5	4	3	4	5	5	5	5	4	4	5	5	3	2	2	2	3	1	2	4	4	4	5	5	5	2	5
572	204	2	2	1	3	1	1	4	5	4	4	5	3	4	4	5	5	3	2	3	4	4	5	5	5	5	4	5	4	3	3	4	4	4	2	4	4	5	4	4	5	4	4
573	273	2	2	1	3	1	1	3	4	4	3	4	5	4	3	4	4	2	2	3	4	5	5	4	5	4	5	4	4	3	2	2	3	2	3	4	5	5	5	5	5	4	4
576	321	1	2	1	4	1	1	3	4	4	4	3	2	2	4	4	3	2	2	3	3	2	3	1	1	2	5	5	5	2	2	4	4	2	3	3	3	4	2	4	4	2	3
577	174	2	2	1	3	1	1	3	5	5	5	4	4	4	1	4	2	3	3	3	4	4	4	3	3	3	3	2	2	2	1	1	1	2	2	2	2	2	2	3	3	3	3
578	91	2	2	2	3	3	2	1	5	5	5	4	3	5	5	4	3	5	3	3	3	3	3	4	3	4	4	3	4	3	4	3	3	3	3	4	4	3	3	4	3	3	3
579	370	2	2	1	3	3	1	4	5	5	5	3	3	4	2	4	3	2	2	2	3	3	3	4	4	4	3	3	3	1	1	1	1	1	1	3	2	2	2	5	5	5	5
580	114	2	2	1	3	1	1	4	4	4	4	4	4	4	4	4	4	4	4	4	4	4	4	4	4	4	4	4	4	4	2	2	4	2	2	3	2	3	2	4	4	4	4
581	131	2	2	1	3	1	1	3	4	4	4	4	4	4	3	4	4	3	3	4	3	2	4	4	4	4	4	4	2	2	2	2	2	2	2	2	4	4	2	4	4	4	4
582	192	2	2	2	2	3	1	3	4	5	4	4	5	4	4	4	5	5	4	4	5	4	5	5	4	4	5	4	4	5	4	4	4	5	5	4	3	4	4	4	5	4	4
586	119	1	2	2	2	4	1	3	5	5	5	5	5	4	5	5	4	5	5	5	5	5	5	5	5	5	5	5	5	5	5	5	5	5	5	5	5	5	5	5	5	5	5
587	202	2	2	1	3	4	2	3	5	2	5	3	2	3	4	4	4	2	2	2	3	2	4	5	5	5	3	3	3	2	1	1	1	2	2	2	4	4	4	5	5	2	3
588	125	2	2	1	3	1	2	1	4	4	5	4	4	5	5	5	5	3	3	3	5	5	5	5	5	5	5	5	4	3	2	3	4	2	4	4	4	5	5	4	4	4	5
589	90	1	2	6	3	3	1	3	1	2	2	4	3	4	2	4	2	4	3	3	5	4	1	2	2	1	2	1	1	3	4	3	4	3	3	4	2	4	2	3	4	1	4
590	242	2	2	1	3	1	1	3	2	3	4	4	2	4	2	2	3	2	2	2	2	3	4	4	4	3	2	2	2	1	1	1	1	3	4	2	4	4	3	2	2	2	3
591	408	2	3	6	3	3	1	4	5	5	5	5	3	5	4	5	5	3	3	3	4	5	5	5	5	5	3	3	3	2	1	1	1	3	5	4	5	5	4	5	5	2	4
592	216	2	3	5	4	3	1	3	4	4	4	3	4	4	2	3	4	2	3	2	4	4	4	4	4	4	3	4	2	2	1	1	2	1	1	2	4	3	4	4	4	4	4
594	160	2	2	2	3	4	2	4	4	5	4	5	4	4	4	4	4	3	3	3	4	4	4	3	3	3	4	4	3	3	3	2	2	3	3	3	2	4	2	5	5	5	5
595	220	2	2	1	3	1	2	4	4	4	4	3	4	4	4	4	4	3	4	3	4	4	5	4	4	4	4	4	4	2	2	3	3	4	4	4	5	5	4	4	4	3	4
596	156	2	4	3	1	2	1	4	4	4	3	5	3	5	3	4	4	2	3	4	3	3	4	4	4	4	3	2	2	4	3	3	3	2	2	4	4	5	4	4	3	5	5
597	170	1	4	3	2	4	1	3	3	2	4	4	4	5	3	4	3	3	3	3	3	3	4	4	5	4	4	5	3	4	2	3	3	4	3	4	4	5	4	4	5	4	3
598	199	1	3	2	3	3	2	4	2	2	3	4	2	4	3	2	4	2	2	2	3	2	4	1	1	1	1	1	1	2	2	2	2	2	2	2	1	1	1	4	4	4	4
601	141	2	2	6	2	2	2	2	3	3	3	4	4	4	4	4	4	4	4	4	4	4	4	3	3	3	3	3	3	2	2	2	2	2	2	2	3	3	3	3	3	3	3
602	199	2	2	1	3	1	1	4	4	4	4	3	3	3	4	3	3	3	3	3	4	4	4	4	4	4	4	4	4	3	2	3	3	2	2	3	3	3	3	4	4	4	4
605	82	1	2	1	2	1	2	3	3	4	4	3	3	3	4	4	4	4	4	4	3	4	4	3	3	3	3	3	3	3	2	2	2	1	2	2	3	3	3	3	3	2	3
606	72	1	2	1	2	1	1	2	4	4	4	4	5	4	4	5	4	4	5	4	4	3	4	5	5	5	5	4	5	5	5	3	4	4	5	5	5	5	5	5	4	5	4
607	94	2	2	1	3	3	1	4	2	4	4	4	4	5	4	5	4	4	4	5	4	5	4	4	5	4	4	5	4	2	2	2	2	2	2	4	4	5	4	4	4	5	4
608	392	2	4	2	1	1	2	2	5	5	5	4	4	4	4	4	4	4	4	4	4	4	4	4	4	4	4	4	4	4	4	4	4	2	3	4	4	4	4	4	4	4	4
611	470	2	2	2	2	4	1	3	4	5	2	4	3	5	5	5	4	5	4	2	4	3	4	3	4	3	3	3	3	2	2	1	2	3	3	4	4	3	4	4	3	4	3
612	151	2	2	1	2	1	1	4	4	3	4	4	1	3	4	4	3	3	4	2	1	3	4	4	5	3	3	3	3	3	2	1	4	4	4	3	4	4	3	3	4	2	3
614	118	1	2	6	2	2	2	3	4	4	4	5	5	5	5	5	5	4	4	4	5	5	5	5	5	5	4	5	4	4	4	4	4	4	4	4	5	5	5	5	5	5	5
615	137	2	2	1	3	2	2	3	3	2	4	4	3	4	3	4	3	3	3	3	3	3	4	3	3	3	4	3	3	4	3	2	2	4	3	2	3	3	2	3	3	2	3
616	127	2	2	1	3	2	1	3	4	4	4	4	3	3	4	4	3	2	2	2	2	2	4	4	4	4	4	3	4	2	2	2	3	4	4	4	4	4	3	4	4	2	4
617	86	2	2	1	2	3	2	2	4	4	4	3	3	4	4	4	3	4	4	4	4	3	4	3	4	4	4	4	4	3	3	3	3	2	2	2	3	3	3	3	4	3	4
618	273	1	2	1	2	1	2	1	4	5	4	5	4	5	3	4	5	3	5	4	3	4	5	5	5	4	4	4	5	3	5	4	5	5	3	5	5	4	5	5	4	3	5
620	109	1	2	2	2	4	2	3	3	3	2	3	3	4	3	4	3	3	4	3	3	4	3	3	3	3	3	4	3	4	4	3	4	3	4	3	3	4	3	3	4	3	3
621	109	2	2	1	3	2	1	3	3	3	2	4	3	3	4	4	4	2	2	2	2	2	3	3	3	4	3	2	2	2	2	2	2	2	2	2	4	4	4	2	3	2	2
622	151	2	2	1	3	2	1	3	4	4	4	3	5	5	4	4	4	4	4	4	4	4	4	4	4	4	4	4	4	4	4	4	4	4	4	4	4	4	4	4	4	4	4
623	107	2	2	1	3	2	1	3	4	4	4	2	2	2	3	4	4	3	3	3	4	4	4	3	3	3	3	3	3	3	3	3	3	1	1	1	3	3	3	5	5	3	5
624	138	1	2	3	2	1	2	3	4	4	4	3	3	4	3	4	3	3	3	3	4	4	5	3	3	3	3	3	3	3	3	4	4	4	4	4	3	3	3	4	4	4	4
625	214	2	2	1	4	2	1	3	4	2	3	4	5	4	3	4	5	2	2	3	4	4	3	4	4	4	4	4	4	2	1	1	2	2	3	5	4	4	3	5	5	2	5
626	845	2	2	1	3	1	1	4	4	4	4	5	5	5	4	5	4	3	2	2	5	4	4	4	4	4	4	5	5	2	1	1	1	1	1	1	3	3	3	3	3	2	4
628	107	1	2	1	2	2	1	4	4	3	4	4	4	4	4	4	4	2	2	2	2	2	2	4	4	4	2	4	3	2	2	2	2	2	2	2	4	4	4	4	3	3	4
629	152	2	2	1	2	1	1	5	5	5	3	2	2	3	2	3	3	3	3	3	3	3	3	3	1	3	2	2	2	3	1	1	3	1	1	1	3	3	2	5	5	5	5
630	159	2	2	1	2	1	1	4	5	5	5	4	3	4	3	3	4	3	3	3	3	3	4	4	4	4	2	2	2	2	2	2	2	1	1	1	4	4	4	2	4	3	4
631	133	2	2	1	2	1	1	2	4	5	2	4	4	4	3	3	3	2	2	2	4	3	3	2	2	4	2	2	2	2	2	2	2	2	2	4	2	2	2	4	4	2	4
633	212	2	2	1	2	1	1	4	5	4	2	2	4	3	3	3	3	2	2	2	3	2	4	4	4	4	3	2	2	2	2	2	2	3	2	3	3	4	3	4	4	3	4
637	109	2	2	1	2	1	1	4	4	4	4	4	3	3	4	4	4	1	1	1	2	2	3	3	3	3	4	3	4	2	2	2	2	2	2	4	3	3	3	4	4	2	3
640	120	1	2	1	2	2	1	3	4	3	4	4	4	4	3	3	4	4	3	4	3	4	5	5	5	5	4	3	3	3	3	3	3	3	4	3	4	4	4	3	3	4	5
641	118	2	2	1	2	1	1	4	4	2	4	4	4	4	2	4	4	2	4	4	3	3	3	4	4	3	2	3	3	2	1	2	2	2	2	2	2	4	3	3	4	2	4
642	120	1	2	1	2	1	1	3	3	4	4	4	4	4	3	4	3	2	3	3	4	4	4	3	4	4	3	4	3	2	2	2	2	2	2	3	2	3	3	3	3	2	3
644	187	1	2	1	2	1	1	3	3	3	3	4	3	3	3	4	3	2	2	2	3	3	3	3	3	3	3	3	3	2	2	2	3	2	2	2	3	3	3	3	3	2	3
645	297	1	2	1	2	1	1	3	5	4	4	3	3	4	4	4	4	2	3	4	4	3	3	4	4	4	3	2	2	2	1	2	2	4	5	4	3	4	2	4	4	2	4
646	112	2	2	1	2	1	1	3	4	3	3	4	4	4	3	4	4	3	3	3	4	4	3	3	3	3	2	2	2	2	2	2	2	2	2	2	2	3	2	2	3	2	2
647	177	2	2	1	2	1	1	3	4	2	4	2	2	2	2	2	2	2	2	2	2	2	4	4	4	4	2	2	2	1	1	1	1	2	2	2	3	3	3	4	3	2	2
648	157	2	2	1	2	1	1	4	4	4	3	4	4	2	2	2	3	2	2	2	4	4	4	3	3	3	3	2	2	2	2	2	2	2	2	3	3	3	2	4	4	3	4
649	130	1	2	1	2	2	1	3	4	5	4	5	5	4	5	5	4	5	5	4	5	4	4	4	5	5	4	5	5	4	4	5	4	4	4	4	4	4	4	4	4	4	4
650	84	2	2	1	2	1	1	3	4	4	4	4	3	4	3	3	3	4	4	4	3	3	3	4	4	4	3	3	3	3	3	3	3	3	3	3	4	4	4	3	3	3	3
651	189	2	2	1	2	1	1	4	4	4	4	4	4	4	3	4	4	3	3	3	4	4	4	3	3	3	3	2	2	2	2	1	2	1	1	1	2	3	2	2	3	2	4
655	312	2	2	1	2	1	1	4	4	4	3	4	1	2	1	3	1	2	2	1	2	3	4	2	3	4	1	2	1	1	1	1	1	4	3	1	2	2	1	2	4	2	4
656	127	2	2	1	2	1	1	3	3	4	3	3	4	3	3	3	4	4	3	4	3	4	3	4	4	3	3	2	2	2	2	2	3	2	3	3	4	3	3	3	3	2	2
657	157	2	2	1	2	1	1	4	4	4	4	4	3	4	3	4	4	3	3	3	3	3	3	4	4	4	4	3	3	2	2	2	3	2	3	3	3	3	3	4	4	2	4
658	103	2	2	1	2	1	2	4	4	4	4	3	3	4	3	4	3	3	3	4	4	4	4	4	4	5	4	3	4	2	2	2	2	2	2	4	4	4	5	4	5	4	4
659	133	2	2	1	2	1	1	4	5	5	4	3	4	5	4	5	5	4	3	4	5	4	5	4	4	4	4	5	5	4	2	2	4	2	4	4	3	4	4	4	4	5	4
660	635	2	2	1	3	1	2	4	5	5	5	4	3	4	3	3	4	3	3	3	4	4	4	4	4	5	4	4	3	2	2	1	2	4	3	3	4	3	4	4	4	3	4
661	116	1	2	4	3	3	2	3	3	4	4	4	4	5	4	5	5	3	3	3	4	3	4	4	5	5	4	3	4	3	3	3	3	4	4	4	4	5	5	4	4	3	4
664	104	2	2	1	2	1	1	4	5	5	5	4	5	3	3	5	5	3	3	3	5	5	5	4	4	4	4	4	4	2	2	2	2	2	2	2	4	4	4	3	3	3	3
667	82	2	2	1	2	1	2	3	4	3	4	4	3	5	4	4	3	1	1	1	4	4	4	4	3	4	1	1	1	1	1	2	3	3	3	3	4	4	3	3	3	4	4
668	608	1	3	2	2	2	2	2	3	3	3	3	4	4	4	4	3	3	3	3	3	2	2	3	3	3	3	3	3	2	1	1	1	4	4	4	3	3	3	3	3	3	3
669	132	1	3	2	2	3	2	2	5	5	5	5	5	5	5	5	5	4	4	4	4	4	4	5	4	4	3	3	3	4	4	4	4	3	3	3	3	3	4	4	3	2	5
670	641	1	2	1	3	1	2	4	4	4	4	3	3	3	1	1	3	1	1	1	1	1	1	1	1	1	1	1	1	1	1	1	1	1	1	1	1	1	1	1	1	1	1
671	135	2	2	1	2	2	1	3	3	3	3	2	2	4	3	3	3	2	2	2	2	2	2	3	3	3	2	2	2	2	2	2	2	2	2	2	2	3	3	4	4	4	4
674	109	2	2	1	2	1	2	2	4	4	3	4	4	4	3	3	3	1	2	1	3	3	3	2	3	3	2	2	3	1	1	1	1	3	2	2	3	3	2	4	4	4	4
676	186	1	4	2	2	3	2	3	3	3	3	4	4	4	4	4	4	4	4	4	3	3	4	4	4	3	4	4	3	4	4	4	4	4	4	4	4	4	4	4	4	4	4
678	181	1	2	1	2	1	2	2	3	3	3	4	4	4	4	4	4	3	3	3	4	4	4	3	3	3	3	3	3	2	2	2	2	2	2	2	3	3	3	4	4	2	4
679	227	1	2	1	2	4	1	4	1	1	1	1	1	1	1	1	1	1	1	1	1	1	1	1	1	1	1	1	1	1	1	1	1	1	1	1	1	1	1	2	4	4	4
680	128	2	2	1	2	1	1	3	4	3	4	4	4	4	3	3	3	1	2	2	4	3	3	3	3	3	3	3	3	2	2	2	2	2	3	2	2	4	3	4	4	4	4
681	206	1	2	1	2	1	1	3	4	4	4	5	3	4	3	4	3	3	3	3	5	4	4	3	3	3	3	3	3	2	2	2	3	2	2	2	3	4	4	4	4	3	5
682	215	2	2	1	2	1	1	3	3	3	4	3	4	4	3	3	3	3	3	4	3	4	4	4	4	4	4	3	3	3	3	3	3	3	3	3	3	3	3	4	4	3	4
683	118	1	2	1	4	2	2	1	3	4	4	4	4	4	1	1	1	2	3	4	4	1	4	4	3	3	4	3	3	1	1	1	1	4	4	1	4	4	4	3	4	3	3
684	173	2	4	2	2	2	2	3	4	4	2	4	3	3	1	1	3	1	1	2	2	2	2	1	1	1	3	3	3	3	1	3	1	4	4	4	2	2	2	2	2	2	2
685	135	2	4	6	1	1	2	2	4	3	2	4	4	4	4	4	4	4	4	4	4	4	4	4	4	4	4	4	4	4	4	4	4	4	4	4	4	4	4	4	4	4	4
686	115	2	2	1	3	2	1	3	3	4	4	4	3	3	3	4	4	2	2	2	3	3	4	4	4	4	3	3	4	2	2	2	2	2	2	2	3	4	3	4	4	2	4
688	85	2	2	1	2	2	1	3	4	3	4	4	3	4	4	3	4	4	3	3	4	3	4	4	3	4	4	3	4	4	3	4	4	4	4	4	4	3	4	4	4	3	3
689	72	1	2	2	2	3	1	3	3	3	4	3	3	4	3	4	3	3	4	3	3	4	3	4	3	4	3	4	3	3	4	4	3	3	4	3	4	3	4	3	3	4	4
691	167	2	2	1	4	3	2	3	3	3	3	3	3	3	3	4	4	2	2	4	1	1	2	2	2	2	4	5	4	2	2	2	1	2	2	1	4	4	4	5	5	1	3
692	130	1	3	2	2	4	1	3	4	4	4	5	5	5	4	4	4	3	4	4	4	4	4	4	4	4	4	4	4	3	3	4	4	3	3	4	4	4	4	4	4	3	4
694	153	2	2	6	2	2	2	3	3	3	3	3	3	4	3	4	3	3	3	3	3	3	4	3	3	3	3	3	3	3	3	3	4	3	3	3	3	3	2	3	3	3	4
695	152	2	2	1	2	1	1	3	4	4	4	4	4	2	2	2	3	2	3	2	3	2	3	3	3	3	2	2	2	2	2	2	2	2	2	2	3	3	2	3	3	2	4
697	102	1	2	2	3	3	2	3	3	3	3	4	4	5	4	3	3	4	4	2	4	4	5	3	3	3	3	3	3	3	3	3	4	4	4	4	3	3	3	4	4	5	5
698	192	2	2	1	3	3	2	3	4	4	4	2	4	2	2	3	3	2	2	3	4	4	2	2	2	2	3	3	3	2	2	2	2	2	2	2	2	2	2	4	4	2	4
700	294	2	3	2	3	3	2	1	4	4	4	3	4	4	3	4	4	3	2	2	3	4	5	5	5	4	4	3	3	2	2	2	2	4	4	4	4	4	4	4	4	4	4
701	139	2	2	1	3	1	2	1	4	4	4	4	2	4	3	4	4	3	3	3	2	2	2	3	3	3	4	3	4	2	2	1	2	2	4	4	3	3	3	2	4	3	4
702	254	2	2	1	3	1	1	3	4	4	4	4	4	5	4	4	4	3	3	4	4	4	4	4	4	4	5	4	4	4	2	2	3	4	4	4	4	4	4	4	4	4	4
704	1625	2	1	1	1	1	1	4	1	1	1	5	5	1	2	4	5	2	2	2	5	5	5	5	2	2	2	2	2	1	1	2	2	1	1	4	2	5	2	5	5	2	5
709	264	1	2	2	2	2	2	2	4	4	3	5	4	5	4	5	4	4	5	4	3	4	4	5	4	4	5	4	4	4	4	5	4	5	4	4	5	5	4	4	5	4	5
711	289	1	2	1	2	1	2	2	2	2	3	4	3	4	4	3	2	4	3	4	4	4	4	4	5	4	5	3	3	4	3	2	4	4	3	2	4	3	3	2	3	3	5
712	532	1	2	1	1	2	2	3	4	4	4	5	4	4	3	4	3	2	3	3	3	4	4	3	3	3	4	3	3	3	2	2	2	3	3	4	3	3	3	4	4	3	4
715	160	1	2	1	1	1	1	4	5	5	5	5	5	5	5	5	5	2	2	2	5	5	5	4	4	4	1	1	1	1	1	1	1	1	1	1	4	4	4	5	5	3	5
717	72	1	2	1	3	1	2	1	3	3	3	3	3	3	1	1	1	2	2	2	1	1	1	4	4	4	4	3	4	1	1	1	1	1	1	1	1	1	1	1	2	2	2
723	237	2	2	1	1	1	1	3	4	4	4	4	4	4	4	4	4	4	4	4	4	4	4	3	3	4	3	4	3	2	2	2	3	2	3	4	3	4	3	5	4	3	3
732	117	1	2	2	2	4	1	4	4	2	4	4	4	4	4	4	3	3	3	3	2	2	3	4	4	4	4	3	4	2	2	2	2	2	2	2	4	4	4	4	4	4	4
733	283	1	2	2	2	3	1	3	3	4	3	4	4	3	2	3	3	2	2	3	3	4	4	3	4	3	3	3	2	2	1	2	2	2	4	4	3	4	3	4	4	5	4
734	112	1	2	2	2	4	2	3	3	2	3	4	3	5	1	2	4	2	4	4	5	3	1	2	4	5	1	3	3	3	3	4	5	3	3	1	4	3	2	1	3	4	1
735	167	1	2	1	3	3	1	3	4	4	2	5	4	5	2	4	4	2	3	2	3	4	5	5	4	5	4	3	4	2	1	2	2	2	3	4	4	5	4	5	4	4	5
737	148	1	2	2	3	3	1	4	4	3	4	5	4	4	5	4	5	5	4	5	4	3	4	5	4	5	5	4	5	4	5	4	3	4	4	3	4	3	4	5	3	4	3
738	148	2	3	2	3	4	2	1	3	4	3	4	4	4	4	5	5	3	3	3	5	5	5	3	3	3	4	3	3	2	1	2	3	4	4	4	4	4	3	4	4	4	4
739	266	1	3	2	2	3	2	2	3	3	3	4	4	4	3	4	3	3	3	3	4	3	3	3	3	3	3	3	3	2	2	2	2	3	3	3	3	3	3	2	3	3	3
740	104	1	2	1	3	1	1	3	4	5	4	4	3	4	4	5	4	2	3	3	4	5	3	4	5	4	4	4	5	4	5	2	4	4	5	4	4	5	4	2	3	4	5
741	107	1	3	2	4	3	1	5	5	5	5	4	3	4	5	4	5	3	3	3	3	3	5	4	5	4	4	3	4	3	2	3	4	3	3	4	4	5	4	4	5	4	3
745	166	1	3	3	2	2	1	4	4	3	5	4	4	5	4	5	4	4	5	4	4	5	4	4	3	5	4	3	4	4	5	4	5	4	4	3	4	5	4	4	4	3	4
746	127	1	3	4	3	3	1	3	4	5	3	4	4	3	4	5	4	4	4	5	4	3	5	4	5	5	4	4	5	4	5	4	4	4	5	4	4	3	3	4	3	4	5
747	103	2	1	1	1	1	1	3	4	4	5	3	3	4	4	3	5	5	4	5	4	5	4	4	5	4	3	4	4	4	3	4	4	4	4	5	4	5	4	4	3	4	4
748	137	1	2	1	2	2	1	2	3	2	3	2	3	3	3	3	3	3	4	3	3	4	3	4	4	4	3	2	3	2	2	2	3	2	2	3	3	4	4	2	3	2	3
749	103	2	2	1	3	1	1	3	4	3	3	4	4	3	4	3	4	4	3	4	3	5	5	5	4	5	4	4	5	5	5	4	4	3	4	5	4	3	4	4	3	5	5
751	228	1	2	1	2	3	1	4	5	5	2	4	2	4	4	4	4	2	2	2	4	3	3	4	4	4	4	2	2	2	2	4	4	2	4	2	4	4	4	5	5	5	5
753	96	1	4	6	1	4	1	3	4	3	3	4	3	3	4	4	3	4	5	4	4	4	5	4	3	3	4	4	3	3	3	4	3	3	4	3	4	3	4	3	4	3	4
754	121	2	2	1	3	2	1	5	5	5	4	5	5	5	5	5	5	3	4	3	5	5	4	4	5	4	4	4	5	3	2	2	3	3	4	3	4	3	4	3	4	2	3
755	101	2	3	2	4	3	1	5	5	5	4	5	5	5	3	4	4	3	3	3	4	4	5	4	5	4	4	4	5	4	5	4	5	4	4	3	4	5	4	4	5	4	5
756	80	1	4	3	1	4	1	3	3	4	4	4	3	4	3	4	4	3	4	3	3	4	3	3	3	4	3	4	4	4	5	4	4	4	5	4	4	4	4	4	3	3	3
757	338	2	4	3	1	2	1	3	4	5	5	4	5	3	5	4	5	4	3	5	4	5	3	4	5	4	4	5	4	4	3	4	5	4	3	2	5	4	5	4	5	4	5
758	77	1	2	1	2	1	1	3	4	5	4	4	3	5	4	3	3	4	3	5	5	3	4	4	4	4	5	4	5	4	3	5	4	3	5	4	4	5	4	4	4	5	4
760	94	1	2	2	2	1	1	3	4	5	4	4	3	3	4	3	4	4	3	3	5	4	5	3	4	4	4	3	4	3	5	3	4	4	3	4	4	3	3	5	4	4	5
761	155	1	5	3	1	1	1	3	3	3	4	4	3	4	4	4	3	4	4	2	3	4	3	4	3	4	3	4	3	4	4	3	3	4	3	2	3	4	3	4	4	3	4
763	135	1	4	6	1	3	1	3	3	3	4	3	4	3	4	3	3	4	3	4	3	4	4	4	3	4	3	4	3	4	3	4	3	4	3	4	4	3	4	4	3	4	3
774	120	2	2	1	2	1	1	3	3	2	4	4	4	3	3	3	2	3	3	3	4	3	4	5	4	4	4	5	4	3	3	4	3	4	3	3	5	4	4	5	4	3	5
775	116	1	2	1	3	3	1	4	4	5	4	4	5	4	4	4	5	3	4	4	4	3	4	4	5	4	5	4	5	4	4	3	5	2	4	4	4	5	3	4	5	4	5
